# Supplementary material for: Sexual-Related Knowledge, School and Family Sexuality Education and Its Association with Experience of Sexual Intercourse among Vocational Secondary School Students in China
Source: Children (Basel). 2022 Aug 11;9(8):1206. doi: 10.3390/children9081206 (PMC9406409; doi:10.3390/children9081206)
Supplement: Supplementary file 1 [file children-09-01206-s001.zip]

Archive with 1 entries (1 files):
- children-1819106-supplementary.pdf
